# Supplementary material for: Anti-infective therapy using species-specific activators of Staphylococcus aureus ClpP
Source: Nat Commun. 2022 Nov 14;13:6909. doi: 10.1038/s41467-022-34753-0 (PMC9663597; doi:10.1038/s41467-022-34753-0)
Supplement: Supplementary file 4 — Source Data [file 41467_2022_34753_MOESM4_ESM.xlsx]

## Sheet: Fig. 1d
Fig 1d
ICG-001
Concentration (Log10)	α-casein hydrolysis by SaClpP (%) Repeat 1	α-casein hydrolysis by SaClpP (%) Repeat 2	α-casein hydrolysis by SaClpP (%) Repeat 3
0.20412	0	0	0
0.50515	5	10	8
0.80618	70	68	64
1	91	90	87
1.10721	94	90	95
1.25527	92	92	95
1.40824	92	97	95
1.70757	88	90	92
ZG180
Concentration (Log10)	α-casein hydrolysis by SaClpP (%) Repeat 1	α-casein hydrolysis by SaClpP (%) Repeat 2	α-casein hydrolysis by SaClpP (%) Repeat 3
-0.69897	0	0	0
-0.39794	7	8	10
-0.09691	13	15	17
0.20412	47	45	40
0.50515	77	79	83
0.80618	91	90	87
1.10721	91	90	86
1.40824	92	94	95
ICG-001
Concentration (Log10)	α-casein hydrolysis by HsClpP (%) Repeat 1	α-casein hydrolysis by HsClpP (%) Repeat 2	α-casein hydrolysis by HsClpP (%) Repeat 3
-0.09691	0	0	0
0.20412	12	2	14
0.50515	17	-8	7
0.80618	24	29	19
1.09691	80	87	73
1.39794	84	92	75
1.69897	91	92	87
2	88	95	90
ZG180
Concentration (Log10)	α-casein hydrolysis by HsClpP (%) Repeat 1	α-casein hydrolysis by HsClpP (%) Repeat 2	α-casein hydrolysis by HsClpP (%) Repeat 3
-0.69897	0	0	0
-0.39794	6	18	11
-0.09691	5	14	13
0.20412	14	19	16
0.50515	13	20	20
0.80618	66	61	58
1.10721	84	83	86
1.39794	91	91	92

## Sheet: Fig. 2c
Fig. 2c
(R)-ZG197
Concentration (Log10)	α-casein hydrolysis by SaClpP (%) Repeat 1	α-casein hydrolysis by SaClpP (%) Repeat 2	α-casein hydrolysis by SaClpP (%) Repeat 3
-1	11	5	6
-0.522879	16	10	9
-0.30103	11	20	10
-0.09691	19	27	29
0.113943	45	35	34
0.39794	88	86	90
0.69897	90	91	84
0.845098	97	88	90
(R)-ZG197
Concentration (Log10)	α-casein hydrolysis by HsClpP (%) Repeat 1	α-casein hydrolysis by HsClpP (%) Repeat 2	α-casein hydrolysis by HsClpP (%) Repeat 3
-0.09691	3	1	2
0.20412	4	-5	5
0.491362	-5	-4	5
0.799341	5	0	6
1.09691	10	25	20
1.39794	26	23	25
1.69897	70	79	75
2	80	77	86
(S)-ZG197
Concentration (Log10)	α-casein hydrolysis by SaClpP (%) Repeat 1	α-casein hydrolysis by SaClpP (%) Repeat 2	α-casein hydrolysis by SaClpP (%) Repeat 3
-1	4	3	4
-0.522879	5	1	5
-0.30103	11	12	15
-0.09691	23	15	34
0.113943	35	50	40
0.39794	89	90	93
0.69897	98	90	97
0.845098	98	95	97
1	98	96	98
(S)-ZG197
Concentration (Log10)	α-casein hydrolysis by HsClpP (%) Repeat 1	α-casein hydrolysis by HsClpP (%) Repeat 2	α-casein hydrolysis by HsClpP (%) Repeat 3
-0.09691	7	5	2
0.20412	5	4	3
0.491362	3	7	8
0.799341	2	5	3
1.09691	0	1	0
1.39794	6	5	2
1.69897	-2	-2	-2
2	1	5	7

## Sheet: Fig. 2d
Fig. 2d
	Complete uncropped western blot data of Figure 2d.

## Sheet: Fig. 3a
Fig. 3a
(R)-ZG197:SaClpP											(R)-ZG197:HsClpP
Temprature (°C)	DMSO			2× (R)-ZG197			7× (R)-ZG197				Temprature (°C)	DMSO			2× (R)-ZG197			7× (R)-ZG197
	Repeat 1	Repeat 2	Repeat 3	Repeat 1	Repeat 2	Repeat 3	Repeat 1	Repeat 2	Repeat 3			Repeat 1	Repeat 2	Repeat 3	Repeat 1	Repeat 2	Repeat 3	Repeat 1	Repeat 2	Repeat 3
34	0	0	0	0	0	0	0	0			41							0
35	0.000415613	0.00111329	0.00125271	0.000327411	0.000590964	0.000173346	0.000243808	3.22143e-05			42							0.000292577	0	0
36	0.0013001	0.0029012	0.0033283	0.000759254	0.00129952	0.000489131	0.000794901	0.000227111	0.000658591		43				0	0	0	0.00185409	0.0010912	0.000599859
37	0.00278085	0.0055446	0.00628763	0.00128565	0.00216587	0.00101454	0.0015999	0.000510597	0.000701439		44				0.00140026	0.00157554	0.00169603	0.0048489	0.00354719	0.00263766
38	0.00499362	0.00927115	0.0103957	0.00189955	0.00319001	0.00171061	0.00265159	0.000795694	0.000660178		45	0	0	0	0.00553989	0.00605391	0.00554836	0.00954328	0.0078837	0.00632292
39	0.00823499	0.0143365	0.0159175	0.00266445	0.00444935	0.00261228	0.00381581	0.00108723	0.000584004		46	0.00705285	0.00443547	0.00407427	0.0132043	0.0141798	0.0124964	0.0162068	0.0144026	0.0122211
40	0.0129112	0.0211088	0.0232131	0.0035493	0.00588284	0.00366714	0.00502764	0.00131273	0.000461807		47	0.0202663	0.014599	0.01456	0.0254494	0.0269927	0.0234387	0.0248625	0.0234467	0.0204756
41	0.0196372	0.0301003	0.0326376	0.00461621	0.00756195	0.00490743	0.00619475	0.00143676	0.000276132		48	0.0410156	0.0319331	0.0328308	0.0433631	0.045396	0.0396834	0.0357273	0.0350348	0.0315773
42	0.0292214	0.0417882	0.0446664	0.00586235	0.00951199	0.00628345	0.00725798	0.00149152	0.000114262		49	0.0706133	0.0578342	0.0602856	0.0683521	0.0706609	0.06R12:X132677019397184	0.0491957	0.0498462	0.0457558
43	0.0425816	0.0566736	0.0595493	0.00725949	0.0116838	0.00771994	0.00808318	0.00151246	3.17393e-05		50	0.110759	0.0942374	0.0986784	0.101672	0.103956	0.0926796	0.0660403	0.0682614	0.0638262
44	0.0605762	0.0752097	0.0776337	0.00879493	0.0140313	0.00915105	0.0087266	0.00144642	0		51	0.162916	0.143216	0.149379	0.144549	0.146704	0.132524	0.0874543	0.0915069	0.0868906
45	0.0840949	0.0978278	0.0992493	0.010487	0.0166259	0.0106144	0.00925461	0.00135622	0.000111088		52	0.228747	0.206636	0.21395	0.198699	0.200484	0.183761	0.11544	0.121551	0.116803
46	0.113719	0.12493	0.124931	0.0122694	0.0193723	0.0121369	0.00973934	0.00127408	0.000396742		53	0.308463	0.285143	0.293111	0.265451	0.266733	0.247879	0.15262	0.160954	0.155791
47	0.149881	0.157239	0.155487	0.0141492	0.0223569	0.0137293	0.0101678	0.00123059	0.000895049		54	0.401113	0.378011	0.386261	0.345504	0.346211	0.326057	0.202266	0.212567	0.206842
48	0.193119	0.195762	0.192188	0.016331	0.02566	0.0155514	0.0107189	0.0013079	0.00157268		55	0.503816	0.482354	0.490302	0.438115	0.43837	0.417861	0.267199	0.279231	0.272632
49	0.244248	0.241936	0.236673	0.0189489	0.0294976	0.0177794	0.0114114	0.00147058	0.00243282		56	0.611253	0.592687	0.600185	0.540572	0.540214	0.520691	0.349245	0.36227	0.354574
50	0.304139	0.297527	0.290917	0.022319	0.0340988	0.0207142	0.0122294	0.00174602	0.00341039		57	0.716083	0.701339	0.708293	0.646941	0.646073	0.628793	0.447509	0.460808	0.451677
51	0.373809	0.364088	0.356663	0.0269563	0.0400545	0.0247266	0.0131743	0.00217769	0.00452285		58	0.81124	0.800377	0.806637	0.749849	0.748768	0.734603	0.557491	0.570139	0.560162
52	0.453737	0.442302	0.434594	0.0336273	0.0478963	0.0305156	0.0143717	0.00277526	0.00578925		59	0.890045	0.882943	0.887996	0.841226	0.84006	0.82959	0.671255	0.682423	0.672336
53	0.542745	0.531113	0.523674	0.043166	0.0585605	0.0390257	0.0157552	0.00351297	0.00726672		60	0.948005	0.944039	0.947736	0.914236	0.912968	0.906441	0.778907	0.787873	0.77854
54	0.637796	0.627104	0.620315	0.0570414	0.0733733	0.0516866	0.01742	0.00454866	0.00896795		61	0.984007	0.982231	0.984269	0.964723	0.963584	0.96026	0.87048	0.877204	0.869518
55	0.733045	0.724151	0.718378	0.0770742	0.0941017	0.0702991	0.0194686	0.00598542	0.011196		62	1	0.999519	1	0.992355	0.991864	0.990561	0.938805	0.942842	0.938177
56	0.821544	0.814901	0.810188	0.105713	0.123004	0.0973975	0.0222039	0.00824364	0.0142811		63		1		1	1	1	0.98141	0.983	0.981011
57	0.896393	0.891837	0.888227	0.146082	0.163387	0.136227	0.0260644	0.0118694	0.0189039									1	1	1
58	0.952235	0.949395	0.946798	0.202161	0.219194	0.190655	0.0321509	0.0180561	0.0262818
59	0.986202	0.985016	0.983664	0.27756	0.294086	0.264416	0.0423288	0.0288141	0.0384966
60	1	1	1	0.37404	0.389743	0.359558	0.0595325	0.0474533	0.0583861
61				0.488879	0.503394	0.473856	0.0880479	0.078168	0.0901095
62				0.614268	0.626926	0.599671	0.133867	0.127019	0.139171
63				0.738184	0.74838	0.725322	0.203384	0.200338	0.211539
64				0.847096	0.854415	0.837192	0.30025	0.301462	0.310585
65				0.929429	0.933787	0.923186	0.422323	0.427328	0.433793
66				0.979806	0.981576	0.977043	0.560665	0.568454	0.572052
67				1	1	1	0.700794	0.710002	0.711121
68							0.82535	0.834117	0.833772
69							0.919696	0.926232	0.925379
70							0.977096	0.980515	0.97988
71							1	1	1

## Sheet: Fig. 3b
Fig. 3b
(S)-ZG197:SaClpP											(S)-ZG197:HsClpP
Temprature (°C)	DMSO			2× (S)-ZG197			7× (S)-ZG197				Temprature (°C)	DMSO			2× (S)-ZG197			7× (S)-ZG197
	Repeat 1	Repeat 2	Repeat 3	Repeat 1	Repeat 2	Repeat 3	Repeat 1	Repeat 2	Repeat 3			Repeat 1	Repeat 2	Repeat 3	Repeat 1	Repeat 2	Repeat 3	Repeat 1	Repeat 2	Repeat 3
34	0	0	0	0	0	0	0	0	0		41							0
35	0.000415613	0.00111329	0.00125271	0.000526729	0.000597733	0.000639663	0.00029691	0.00108929	0.000640109		42							0.000292577	0	0
36	0.0013001	0.0029012	0.0033283	0.00132384	0.00142982	0.00157337	0.000746976	0.00232416	0.00144665		43				0	0	0	0.00185409	0.0010912	0.000599859
37	0.00278085	0.0055446	0.00628763	0.00239954	0.00249272	0.00280662	0.00131527	0.00368546	0.0023975		44				0.00140026	0.00157554	0.00169603	0.0048489	0.00354719	0.00263766
38	0.00499362	0.00927115	0.0103957	0.00373626	0.00380419	0.0043756	0.00198701	0.00517573	0.00346241		45	0	0	0	0.00553989	0.00605391	0.00554836	0.00954328	0.0078837	0.00632292
39	0.00823499	0.0143365	0.0159175	0.0053223	0.00538315	0.00625619	0.00282131	0.00674262	0.00462508		46	0.00705285	0.00443547	0.00407427	0.0132043	0.0141798	0.0124964	0.0162068	0.0144026	0.0122211
40	0.0129112	0.0211088	0.0232131	0.00715297	0.00715977	0.00847362	0.00380206	0.0083938	0.00586689		47	0.0202663	0.014599	0.01456	0.0254494	0.0269927	0.0234387	0.0248625	0.0234467	0.0204756
41	0.0196372	0.0301003	0.0326376	0.00927159	0.00918733	0.0110202	0.00499104	0.0101344	0.00719948		48	0.0410156	0.0319331	0.0328308	0.0433631	0.045396	0.0396834	0.0357273	0.0350348	0.0315773
42	0.0292214	0.0417882	0.0446664	0.0117308	0.0115499	0.0140024	0.00636677	0.0119311	0.00859957		49	0.0706133	0.0578342	0.0602856	0.0683521	0.0706609	0.0622677	0.0491957	0.0498462	0.0457558
43	0.0425816	0.0566736	0.0595493	0.0146817	0.0142947	0.0175145	0.00791849	0.0137445	0.0100823		50	0.110759	0.0942374	0.0986784	0.101672	0.103956	0.0926796	0.0660403	0.0682614	0.0638262
44	0.0605762	0.0752097	0.0776337	0.0182435	0.0175426	0.0217365	0.00964486	0.0155553	0.0115778		51	0.162916	0.143216	0.149379	0.144549	0.146704	0.132524	0.0874543	0.0915069	0.0868906
45	0.0840949	0.0978278	0.0992493	0.0226376	0.0215314	0.0269317	0.011566	0.017398	0.0131071		52	0.228747	0.206636	0.21395	0.198699	0.200484	0.183761	0.11544	0.121551	0.116803
46	0.113719	0.12493	0.124931	0.0282397	0.0266044	0.0334391	0.0136592	0.0192791	0.0146818		53	0.308463	0.285143	0.293111	0.265451	0.266733	0.247879	0.15262	0.160954	0.155791
47	0.149881	0.157239	0.155487	0.0355237	0.0332564	0.0417372	0.0160587	0.0213044	0.0164298		54	0.401113	0.378011	0.386261	0.345504	0.346211	0.326057	0.202266	0.212567	0.206842
48	0.193119	0.195762	0.192188	0.0451781	0.0422662	0.0524721	0.0189633	0.0236796	0.0184724		55	0.503816	0.482354	0.490302	0.438115	0.43837	0.417861	0.267199	0.279231	0.272632
49	0.244248	0.241936	0.236673	0.0582211	0.0546872	0.066548	0.0226148	0.0266883	0.0211178		56	0.611253	0.592687	0.600185	0.540572	0.540214	0.520691	0.349245	0.36227	0.354574
50	0.304139	0.297527	0.290917	0.0758852	0.0717836	0.0850061	0.0274957	0.0308054	0.0247745		57	0.716083	0.701339	0.708293	0.646941	0.646073	0.628793	0.447509	0.460808	0.451677
51	0.373809	0.364088	0.356663	0.0995505	0.0951058	0.109182	0.0343408	0.0366975	0.0300327		58	0.81124	0.800377	0.806637	0.749849	0.748768	0.734603	0.557491	0.570139	0.560162
52	0.453737	0.442302	0.434594	0.131171	0.126608	0.140788	0.04412	0.045422	0.0378095		59	0.890045	0.882943	0.887996	0.841226	0.84006	0.82959	0.671255	0.682423	0.672336
53	0.542745	0.531113	0.523674	0.17294	0.168563	0.181934	0.0582306	0.0584271	0.0494595		60	0.948005	0.944039	0.947736	0.914236	0.912968	0.906441	0.778907	0.787873	0.77854
54	0.637796	0.627104	0.620315	0.227698	0.22376	0.235312	0.0787509	0.0778403	0.0669321		61	0.984007	0.982231	0.984269	0.964723	0.963584	0.96026	0.87048	0.877204	0.869518
55	0.733045	0.724151	0.718378	0.298183	0.294945	0.303821	0.108539	0.106387	0.0929054		62	1	0.999519	1	0.992355	0.991864	0.990561	0.938805	0.942842	0.938177
56	0.821544	0.814901	0.810188	0.386079	0.383694	0.389361	0.151279	0.147953	0.131113		63		1		1	1	1	0.98141	0.983	0.981011
57	0.896393	0.891837	0.888227	0.489879	0.48842	0.490868	0.21132	0.20678	0.185912									1	1	1
58	0.952235	0.949395	0.946798	0.604337	0.603643	0.603399	0.292511	0.286622	0.261468
59	0.986202	0.985016	0.983664	0.719878	0.719825	0.717868	0.395618	0.388413	0.359553
60	1	1	1	0.825203	0.825616	0.822948	0.516212	0.508214	0.47726
61				0.909701	0.910289	0.907869	0.644688	0.63644	0.606071
62				0.966834	0.967249	0.965648	0.767849	0.760117	0.733302
63				0.995478	0.995715	0.995034	0.871705	0.86542	0.844783
64				1	1	1	0.945987	0.941967	0.928713
65							0.987581	0.985723	0.979799
66							1	1	1

## Sheet: Fig. 3d
	Fig. 3d
		DMSO			(S)-ZG197			ONC212			(R)-ZG197
	ΔTm (°C)	SaClpP intensity (%) Repeat1	SaClpP intensity (%) Repeat2	SaClpP intensity (%) Repeat3	SaClpP intensity (%) Repeat1	SaClpP intensity (%) Repeat2	SaClpP intensity (%) Repeat3	SaClpP intensity (%) Repeat1	SaClpP intensity (%) Repeat2	SaClpP intensity (%) Repeat3	SaClpP intensity (%) Repeat1	SaClpP intensity (%) Repeat2	SaClpP intensity (%) Repeat3
	58	89	97	90	98	90	82	99	83	90	95	96	90
	60.1	65	78	70	88	80	78	97	83	85	95	84	89
	61.9	34	46	43	79	68	61	86	70	72	96	75	80
	63.4	13	27	25	66	57	52	67	75	70	80	58	50
	64.4	4	11	10	36	32	29	64	62	63	78	30	32
	65.4	2	6	5	25	20	15	50	45	47	39	10	23
	66.9	1	3	2	9	7	5	23	20	20	25	5	15
	70.1	1	1	1	4	3	1	10	1	5	20	1	5

## Sheet: Fig. 3e
	Fig. 3e
		DMSO			(S)-ZG197			ONC212			(R)-ZG197
	ΔTm (°C)	HsClpP intensity (%) Repeat1	HsClpP intensity (%) Repeat2	HsClpP intensity (%) Repeat3	HsClpP intensity (%) Repeat1	HsClpP intensity (%) Repeat2	HsClpP intensity (%) Repeat3	HsClpP intensity (%) Repeat1	HsClpP intensity (%) Repeat2	HsClpP intensity (%) Repeat3	HsClpP intensity (%) Repeat1	HsClpP intensity (%) Repeat2	HsClpP intensity (%) Repeat3
	53	113	100	100	111	103	106	100	111	103	100	112	110
	56.3	76	80	78	90	83	89	101	114	105	105	97	98
	59.4	52	58	54	51	52	51	115	108	107	46	55	46
	63.2	29	25	26	23	15	16	103	117	105	26	28	28
	66.6	23	3	10	22	4	10	133	115	116	11	15	12
	68.1	13	3	5	10	3	5	101	87	90	7	6	6
	70	11	4	8	5	3	3	100	95	93	4	8	5

## Sheet: Fig. 4d
	Fig. 4d
	(R)-ZG197
	Concentration (Log10)	α-casein hydrolysis by SaClpP (%) Repeat 1	α-casein hydrolysis by SaClpP (%) Repeat 2	α-casein hydrolysis by SaClpP (%) Repeat 3
	-0.69897	5	6	4
	-0.39794	6	8	10
	-0.09691	35	29	33
	0.20412	91	89	86
	0.50515	95	94	96
	0.80618	99	99	98
	(S)-ZG197
	Concentration (Log10)	α-casein hydrolysis by HsClpP (%) Repeat 1	α-casein hydrolysis by HsClpP (%) Repeat 2	α-casein hydrolysis by HsClpP (%) Repeat 3
	0.80618	8	9	10
	1.09691	6	6	4
	1.39794	17	20	19
	1.54407	89	89	90
	1.69897	93	90	92
	2	90	94	93
	ONC212
	Concentration (Log10)	α-casein hydrolysis by SaClpP (%) Repeat 1	α-casein hydrolysis by SaClpP (%) Repeat 2	α-casein hydrolysis by SaClpP (%) Repeat 3
	-0.69897	0	0	2
	-0.39794	3	5	4
	-0.09691	13	15	16
	0.20412	61	67	59
	0.50515	98	89	93
	0.80618	93	96	92

## Sheet: Fig. 4e
	Fig. 4e
	Temprature (°C)	DMSO			2× (R)-ZG197			2× (S)-ZG197			2× ONC212
		Repeat 1	Repeat 2	Repeat 3	Repeat 1	Repeat 2	Repeat 3	Repeat 1	Repeat 2	Repeat 3	Repeat 1	Repeat 2	Repeat 3
	34	0.000280935	0	0	0	0	0
	35	0	0.000572371	0.000847386	0.000438868	0.000987241	0.000509991	0
	36	0.00199104	0.00346456	0.00409237	0.00306432	0.00421508	0.00297919	0.000122423
	37	0.00713719	0.00960239	0.0106731	0.00863314	0.010334	0.00830194	0.000186973
	38	0.0164786	0.0201781	0.0215553	0.0181378	0.0203263	0.0175984	0.000195876
	39	0.0314215	0.0364788	0.037814	0.0326902	0.0351645	0.0321908	0.000291589		0
	40	0.0533243	0.0597416	0.0605443	0.0532519	0.055734	0.0535536	0.000420689		6.78768e-05
	41	0.083344	0.0910479	0.0905796	0.0806493	0.0828363	0.0828773	0.000342784		0.000215509
	42	0.122378	0.131105	0.128434	0.115509	0.117179	0.120892	0.000298266		0.000390292
	43	0.17095	0.180215	0.174562	0.1582	0.159205	0.168007	0.000340558		0.000690646
	44	0.229082	0.23841	0.229123	0.208994	0.209284	0.224122	0.00050082	0	0.00113185
	45	0.296605	0.305389	0.292164	0.268111	0.267996	0.288831	0.000961575	0.000187997	0.00191073
	46	0.37285	0.380582	0.363698	0.335663	0.335483	0.36167	0.00211012	0.000920081	0.00329712
	47	0.456721	0.463001	0.443314	0.41152	0.411678	0.441971	0.00426031	0.00253465	0.00576783
	48	0.546244	0.550743	0.529446	0.494564	0.495589	0.528101	0.00802203	0.00558242	0.0099728
	49	0.638234	0.640811	0.619375	0.58257	0.584956	0.617644	0.0143235	0.0108596	0.017105	0
	50	0.728159	0.729064	0.709057	0.672043	0.675848	0.706824	0.0244111	0.0196889	0.0285269	0.000133341	0	0
	51	0.811177	0.810738	0.793338	0.758204	0.763456	0.790809	0.0398608	0.0336582	0.0461749	0.000662105	0.000483533	0.000427462
	52	0.882245	0.880922	0.866936	0.835789	0.842194	0.864574	0.0627828	0.0550368	0.0723312	0.00154951	0.00146416	0.00121188
	53	0.937331	0.93589	0.92565	0.900523	0.907235	0.923911	0.0955565	0.0865761	0.109521	0.00284154	0.00292831	0.00232239
	54	0.974791	0.97367	0.967124	0.949189	0.955471	0.966185	0.141136	0.131585	0.160468	0.00461635	0.00460034	0.00392207
	55	0.995001	0.994395	0.991186	0.980774	0.985868	0.990946	0.202979	0.193474	0.227996	0.00695211	0.00707223	0.00604616
	56	1	1	1	0.996807	0.999673	1	0.283978	0.275268	0.313956	0.0101339	0.0103033	0.00895907
	57				1	1		0.384568	0.377227	0.417702	0.0147227	0.0149082	0.0129472
	58							0.501399	0.495692	0.53499	0.0212931	0.0214291	0.0186849
	59							0.626257	0.622271	0.657246	0.0309121	0.0310636	0.0269874
	60							0.747382	0.745056	0.77322	0.0451105	0.044598	0.0393838
	61							0.8522	0.851321	0.871367	0.0661094	0.0644274	0.0576721
	62							0.930871	0.931014	0.943007	0.0966352	0.0934393	0.085153
	63							0.979386	0.979875	0.984952	0.14136	0.135936	0.126568
	64							1	1	1	0.205579	0.197254	0.188096
	65										0.293368	0.282483	0.274201
	66										0.404395	0.391183	0.385381
	67										0.53322	0.517859	0.516017
	68										0.667756	0.65215	0.654333
	69										0.792536	0.778583	0.783788
	70										0.893208	0.881706	0.888516
	71										0.961019	0.953265	0.959312
	72										0.99468	0.991482	0.994884
	73										1	1	1

## Sheet: Fig. 4f
Fig. 4f	ΔclpP/pYJ335::clpPI91W
	Complete uncropped western blot data of Figure 4f

[truncated: 39 more sheets: Fig. 4g, Fig. 4h, Fig. 4j, Fig. 4k, Fig. 5a, Fig. 5b, Fig. 5e, Fig. 5f, Fig. 6a, Fig. 6b, Fig. 6c, Fig. 6d, Fig. 6e, Fig. 6g, Supplementary Fig. 1b, Supplementary Fig. 1d, Supplementary Fig. 1e, Supplementary Fig. 2b, Supplementary Fig. 2c, Supplementary Fig. 2d …]
